# Supplementary material for: Dual Mode of Action of Acetylcholine on Cytosolic Calcium Oscillations in Pancreatic Beta and Acinar Cells In Situ
Source: Cells. 2021 Jun 23;10(7):1580. doi: 10.3390/cells10071580 (PMC8305080; doi:10.3390/cells10071580)
Supplement: Supplementary file 1 [file cells-10-01580-s001.zip]

Archive with 4 entries (4 files):
- Video_Figure_2.mp4
- __MACOSX/._Video_Figure_2.mp4
- Video_Figure_3.mp4
- __MACOSX/._Video_Figure_3.mp4
